# Supplementary material for: Clinical and paraclinical profile, and predictors of outcome in 90 cases of scrub typhus, Meghalaya, India
Source: Infect Dis Poverty. 2016 Oct 5;5:91. doi: 10.1186/s40249-016-0186-x (PMC5051022; doi:10.1186/s40249-016-0186-x)
Supplement: Additional file 3: — Data spreadsheet. (XLSX 35 kb) [file 40249_2016_186_MOESM3_ESM.xlsx]

## Sheet: data
NO	AGE(years)	SEX	OCCUAPTION	PLACE	Fever<7days	Fever 7-13days	Fever>14days	MYALGIA	HEADACHE	SEIZURES	COUGH	VOMITING	PAIN ABDOMEN	DIARRHEA	JAUNDICE	ICTERUS	RASHES	BREATHLESSNESS	LYMPHNODE	ESCHAR	HEPATOMEGALY	SPLEENOMEGALY	HYPOTENSION	ALTERED SENSORIUM	C0MORBIDITY	HB	TOTALCOUNT	POLYMORPHS(%)	LYMPHOCYTES(%)	SR_BILIRUBIN	BILIRUBIN_DIRECT	BILIRUBIN_INDIRECT	AST	ALT	ALP	ALBUMIN	UREA	CREAT	PLATELETCOUNT	CSF_CELLCOUNT	CSF_LYMPHOCYTES (%)	CSF_NEUTROPHIL(%)	CSF_SUGAR	CSF_PROTEIN	CSF_RBC	CSF_ADA	SHOCK	ARDS	PUEMONITIS
11	24	M	other	JH	Y	N	N	Y	N	N	N	Y	N	Y	Y	Y	N	N	N	N	N	Y	Y	N	N	10.9	15800	62	53	11.5	9.2	2.3	3400	1870	300	2.5	159	3.5	160000								N	Y	N
35	29	F	Labourer	EKH	Y	N	N	Y	N	N	N	N	N	N	Y	Y	Y	N	Y	N	N	N	Y	Y	N	10.1	15100	62	33	11.5	10.4	1.1	3400	1872	630	2.6	159	3.5	28000	nil							N	Y	N
24	27	M	other	JH	Y	N	N	Y	N	N	Y	N	N	N	Y	Y	N	Y	N	N	N	Y	N	N	N	10.1	15700	62	33	10.4	1.1	9.3	2164	426	450	2.1	159	3.5	24000								N	N	N
20	26	M	business	EKH	Y	N	N	Y	N	N	N	Y	Y	N	Y	Y	Y	N	Y	N	Y	Y	N	N	N	6	4600	81	15	10.2	9	1.2	850	323	1030	2.1	103	2.3	16200								N	N	N
13	24	M	Labourer	EKH	Y	N	N	Y	Y	N	Y	N	N	N	Y	Y	N	Y	N	N	N	N	N	N	N	9.9	16200	65	35	5.8	5.5	0.3	654	140	145	2.6	142	1.8	45000	220	99	1	56	122	50	5	N	N	N
90	76	F	retired	EKH	Y	N	N	N	Y	N	N	N	N	N	Y	Y	Y	N	Y	N	N	N	N	N	N	9.9	16200	65	35	5.8	5.5	0.3	631	106	531	1.8	142	1.8	45000	111	96	4	63	113		8.8	N	N	Y
68	46	F	student	EKH	Y	N	N	N	N	N	N	N	N	N	Y	Y	Y	N	Y	Y	N	N	N	N	N	13.6	12000	63	12	5.6	2.7	2.9	623	103	90	2	125	3.5	72000								N	N	N
44	30	F	housewife	JH	Y	N	N	Y	N	N	N	Y	Y	N	Y	Y	N	N	N	N	Y	N	N	N	N	11.7	5900	65	35	4.6	3.7	0.9	575	495	503	3.1	22	1	110000								N	N	Y
50	35	M	unemployed	EKH	N	Y	N	N	N	Y	Y	N	N	N	Y	Y	N	Y	N	N	Y	N	N	N	N	12.7	6100	37	14	4.4	3.9	0.5	573	293	461	3.4	36	0.6	152000	nil							N	N	Y
16	25	M	business	JH	N	Y	N	N	N	N	N	N	N	N	Y	Y	N	N	N	N	Y	Y	SHOCK	Y	Pf.malaria	13.5	12500	55	21	4	3.1	0.9	470	60	292	2.1	41	0.7	19000	nil							Y	N	N
65	44	F	Labourer	EKH	Y	N	N	N	Y	Y	N	N	N	N	Y	Y	N	N	N	N	N	N	N	Y	N	14.7	10600	58	16	4	3.3	0.7	460	60	676	2.1	126	1.7	27000	101	89	9	17	93	30	10	N	N	N
17	25	M	unemployed	EKH	Y	N	N	Y	N	N	Y	N	Y	N	Y	Y	N	Y	N	Y	Y	Y	N	N	N	10.5	13300	82	18	2.7	1.9	0.8	436	121	524	1.3	300	5.7	141000								N	N	Y
88	70	F	retired	EKH	Y	N	N	N	Y	N	N	N	N	N	N	Y	N	N	N	N	N	N	Y	N	N	10.5	13300	82	18	2.7	1.7	1	423	76	524	1.3	300	5.7	80000								Y	N	Y
32	28	F	Labourer	WKH	Y	N	N	Y	N	N	N	N	N	N	N	Y	N	N	N	N	Y	Y	N	N	N	12.8	10400	69	31	2.6	2	0.6	355	250	145	3.5	112	3.9	154000								N	N	N
19	26	F	housewife	REBOI	Y	N	N	Y	N	N	N	N	Y	N	N	Y	N	N	N	N	Y	Y	N	N	N	12.8	15500	78	18	2.5	2	0.5	341	29	842	2.2	119	2.5	167000								N	N	Y
34	28	F	farmer	EKH	N	Y	N	Y	Y	Y	N	N	N	N	N	Y	N	N	N	N	N	N	N	N	N	4.9	5200	88	12	2.5	1.7	0.8	278	177	550	2.1	73	1.3	167000	nil							N	N	N
36	29	F	housewife	JH	N	Y	N	Y	N	N	N	N	N	N	N	N	N	N	N	N	N	N	N	N	N	12.4	14400	82	18	2.5	2	0.5	230	97	279	1.8	22	0.8	145000								N	N	N
8	23	F	unemployed	EKH	Y	N	N	Y	N	N	Y	Y	Y	N	N	N	N	Y	N	N	N	N	N	N	N	11.6	2700	53	46	2.3	1.1	1.2	214	84	204	2	27	0.6	230000								N	N	Y
57	36	M	Labourer	JH	Y	N	N	N	N	N	N	Y	Y	N	N	N	N	N	N	N	N	N	N	N	N	13	5300	68	32	2.3	1.2	1.1	184	113	250	3.2	15	0.8	178000								N	N	N
6	21	F	housewife	WKH	Y	N	N	Y	Y	N	N	N	N	N	N	N	N	N	N	N	N	N	N	N	N	10.8	5400	55	41	2.2	1.2	1	161	96	220	4	19	0.5	156000								N	N	N
81	58	M	Labourer	EKH	N	Y	N	Y	N	N	N	N	N	N	N	N	Y	N	Y	N	N	Y	N	N	N	13.1	7900	66	34	2	1.2	0.8	153	102	145	3.5	30	1.2	145000								N	N	N
18	25	F	unemployed	EKH	Y	N	N	Y	Y	N	N	N	N	N	N	N	N	N	N	Y	N	N	N	Y	N	9.7	20900	50	48	1.5	0.5	1	149	76	210	3.2	55	0.8	120000	91	89	2	25	155		7.8	N	Y	Y
25	27	M	student	REBOI	Y	N	N	Y	N	N	N	N	N	N	N	N	N	N	N	N	N	Y	N	N	N	9.6	3900	60	40	1.5	0.5	1	149	100	422	3.5	24	0.7	154000								N	Y	Y
70	48	F	Labourer	WKH	Y	N	N	N	N	N	N	N	Y	Y	N	N	N	N	Y	N	N	N	N	N	N	14.7	9000	63	37	1.3	0.5	0.8	139	59	134	3.2	23	1.1	230000								N	N	N
26	27	M	unemployed	EKH	Y	N	N	Y	N	N	N	Y	Y	N	N	N	N	N	N	N	N	N	N	N	N	12	8300	32	68	1.2	0.8	0.4	128	106	320	3.4	23	0.6	230000								N	N	N
76	50	M	farmer	REBOI	N	Y	N	N	N	N	N	Y	Y	N	N	N	N	N	N	N	N	N	N	N	N	12	8000	72	34	1.2	0.6	0.6	121	98	132	3.2	18	0.6	156000								N	N	N
83	60	M	retired	EKH	N	Y	N	Y	N	N	N	Y	Y	N	N	N	N	N	N	N	N	N	N	N	N	9.9	6800	48	52	1.2	0.5	0.7	120	89	211	3.2	38	0.8	99000								N	N	Y
7	23	M	unemployed	EKH	N	Y	N	Y	N	N	N	N	N	N	N	N	N	N	N	N	N	N	N	N	N	11.5	16800	83	7	1.1	0.5	0.6	113	97	178	3	44	0.7	167000								N	N	N
28	28	F	farmer	WKH	Y	N	N	Y	N	N	N	Y	Y	Y	N	N	Y	N	Y	Y	Y	N	N	N	N	7.7	60000	75	5	1.1	0.5	0.6	112	65	176	3.5	41	0.9	215000								N	Y	N
37	29	M	Labourer	WKH	N	Y	N	Y	N	N	N	N	N	Y	N	N	N	N	N	N	Y	Y	N	N	N	11	6800	60	40	1.1	0.6	0.5	110	78	112	3.5	17	0.6	134000								N	N	N
46	31	M	unemployed	WKH	Y	N	N	N	N	N	N	N	N	N	N	N	N	N	N	N	N	N	N	N	N	13.6	4600	79	18	1.1	0.8	0.3	110	67	140	3.2	40	0.6	125000								N	N	N
54	35	M	Labourer	JH	Y	N	N	Y	N	N	N	N	N	N	N	N	N	N	Y	N	N	N	N	N	N	11.7	1100	15	34	1.1	0.6	0.5	100	47	123	3.2	42	1.5	15000								N	N	N
69	46	F	farmer	WKH	Y	N	N	Y	N	N	N	Y	N	N	N	N	N	N	N	N	N	N	N	N	N	13.5	12300	89	10	1.1	0.6	0.5	99	88	180	3.4	50	1.5	148000								N	N	N
84	60	M	farmer	EKH	Y	N	N	N	Y	N	Y	N	N	N	N	N	N	Y	N	N	N	N	N	N	N	11	11400	82	15	1.1	0.6	0.5	99	88	213	3.1	41	1.1	156000								N	N	Y
1	18	M	student	JH	Y	N	N	Y	N	N	N	N	N	N	N	N	N	N	N	N	N	N	N	N	N	12.5	8000	45	55	1	0.5	0.5	98	76	135	3.4	22	0.5	150000								N	N	N
2	19	F	Labourer	EKH	Y	N	N	Y	N	N	N	N	N	N	N	N	N	N	N	N	N	N	N	N	PREGNANCY	11.2	13000	83	17	1	0.5	0.5	98	77	143	4	24	0.6	167000								N	N	N
4	20	F	unemployed	EKH	N	Y	N	Y	N	N	N	N	N	N	N	N	N	N	N	N	N	N	N	N	N	6	3900	31	65	1	0.5	0.5	98	84	146	4	24	0.5	150000								N	N	N
56	35	M	farmer	WKH	Y	N	N	N	N	N	N	N	N	Y	N	N	N	N	N	Y	N	N	N	Y	N	4.6	700	26	50	1	0	1	95	85	160	3	87	1.4	10500	nil							N	N	N
9	23	F	unemployed	JH	Y	N	N	Y	N	N	N	N	N	N	N	N	N	N	N	N	Y	Y	N	N	N	12.8	8200	45	55	0.9	0.5	0.4	91	56	112	4	24	0.7	240000								N	N	N
12	24	M	unemployed	EKH	Y	N	N	Y	N	N	N	N	N	N	N	N	N	N	N	N	N	N	N	N	N	9.7	5800	78	22	0.9	0.5	0.4	90	88	120	2.5	22	0.8	342000								N	Y	Y
52	35	M	business	EKH	Y	N	N	Y	Y	N	N	N	N	N	N	N	N	N	N	N	Y	N	N	N	N	12	6000	55	45	0.9	0.5	0.4	89	100	324	3	25	0.8	162000								N	N	N
53	35	M	other	WKH	Y	N	N	Y	N	N	N	Y	N	N	N	N	N	N	N	Y	Y	N	N	N	N	7.5	10300	51	49	0.9	0.1	0.8	89	56	138	3.2	18	0.5	154000								N	N	N
77	50	F	farmer	EKH	N	Y	N	N	N	N	N	N	N	N	N	N	N	N	N	N	N	N	N	N	N	9.1	1700	65	35	0.9	0.4	0.5	89	56	212	3.2	23	0.8	230000								N	N	N
80	56	M	farmer	JH	Y	N	N	N	N	N	N	N	N	N	N	N	N	N	N	N	N	N	N	Y	N	14.3	6700	68	29	0.9	0.5	0.4	89	75	165	3.5	40	1.1	173000	nil							N	N	N
3	20	M	Labourer	JH	Y	N	N	Y	Y	N	N	N	N	N	N	N	Y	N	Y	N	N	N	N	N	N	11.5	7300	61	35	0.8	0.5	0.3	89	78	150	4	30	0.6	165000								N	N	N
5	21	M	business	EKH	Y	N	N	Y	N	N	Y	N	N	N	N	N	N	N	N	N	N	N	N	N	N	9.4	12600	82	18	0.8	0.5	0.3	89	77	200	3.5	14	0.6	210000								N	N	N
15	25	F	other	EKH	Y	N	N	Y	Y	N	N	N	N	Y	N	N	N	N	N	N	N	N	N	N	N	12	7900	48	52	0.8	0.6	0.2	89	60	110	3.2	34	0.8	160000								N	N	N
21	26	M	farmer	EKH	Y	N	N	Y	N	N	Y	N	N	N	N	N	N	N	N	N	Y	N	N	N	N	10.2	3200	62	38	0.8	0.5	0.3	88	66	126	3.6	23	0.6	210000								N	N	N
23	27	F	Labourer	EKH	Y	N	N	Y	N	N	Y	N	Y	N	N	N	N	Y	Y	N	Y	Y	Y	Y	N	12.7	15300	84	16	0.8	0.7	0.1	88	66	160	3.5	32	0.6	210000	nil							Y	N	N
27	27	M	other	EKH	Y	N	N	Y	N	N	N	Y	Y	N	N	N	N	N	N	N	Y	N	N	N	N	9.4	6200	59	41	0.8	0.3	0.5	87	68	145	2.1	21	0.7	212000								N	N	N
48	32	F	other	WKH	Y	N	N	N	Y	N	N	N	N	N	N	N	N	N	N	N	N	N	N	N	N	11.4	4800	63	37	0.8	0.5	0.3	87	86	145	3.1	22	1	154000								N	N	N
51	35	M	Labourer	EKH	Y	N	N	N	N	N	N	N	N	N	N	N	N	N	N	N	Y	N	N	Y	N	12	10600	76	19	0.8	0.6	0.2	87	50	343	3.2	24	0.5	134000	nil							N	N	N
55	35	F	housewife	JH	Y	N	N	Y	Y	N	N	N	N	N	N	N	Y	N	Y	N	N	N	N	N	N	11.2	16900	66	33	0.8	0.5	0.3	85	67	180	3.4	67	1.4	186000								N	N	N
60	38	M	other	JH	Y	N	N	N	N	Y	N	Y	N	N	N	N	N	N	N	Y	N	N	N	N	N	14.3	8500	73	77	0.8	0.6	0.2	79	54	254	2.5	34	0.7	172000	nil							N	N	N
63	42	M	Labourer	EKH	N	Y	N	N	Y	N	Y	N	N	N	N	N	N	N	N	N	N	N	N	N	N	8.6	6000	61	38	0.8	0.5	0.3	79	57	245	3.2	45	1.6	172000								N	N	N
67	46	M	unemployed	EKH	Y	N	N	Y	Y	N	N	N	N	N	N	N	N	N	N	N	N	N	N	N	N	12.7	3700	41	59	0.8	0.4	0.4	79	67	167	3	21	1.2	156700								N	N	N
71	48	F	farmer	WKH	Y	N	N	N	N	N	N	N	N	N	N	N	N	N	N	N	N	N	N	N	N	12.1	5600	53	38	0.8	0.4	0.4	78	56	154	3.6	23	0.7	158000								N	N	N
73	48	F	housewife	JH	Y	N	N	N	Y	N	N	N	N	N	N	N	N	N	N	N	N	N	N	N	N	9.6	2700	65	32	0.8	0.3	0.5	78	67	120	3.6	24	1	146000								N	N	N
82	60	M	business	EKH	Y	N	N	Y	Y	N	N	Y	Y	N	N	N	Y	N	Y	N	N	N	N	N	N	12	4500	59	41	0.8	0.5	0.3	77	67	154	3.2	32	0.8	176000								N	N	N
85	61	F	farmer	EKH	Y	N	N	N	N	N	Y	N	Y	N	N	N	N	Y	N	Y	N	N	N	N	N	12.8	4000	63	35	0.8	0.4	0.4	77	67	210	3	25	0.8	154000								N	N	N
10	23	F	Labourer	JH	Y	N	N	N	N	N	Y	N	N	N	N	N	N	N	N	N	N	N	N	N	N	7.5	10300	51	49	0.7	0.6	0.1	77	40	121	3.5	34	1	167000								N	N	N
14	25	M	business	JH	Y	N	N	Y	N	N	N	N	N	N	N	N	N	N	N	N	N	N	N	N	N	9.9	37000	89	11	0.7	0	0.7	76	57	299	2.4	41	0.9	215000								N	Y	Y
22	26	M	farmer	EKH	N	Y	N	Y	N	N	N	N	Y	N	N	N	N	N	N	N	N	N	N	N	N	12.5	8000	45	55	0.7	0	0.7	76	72	140	3.7	24	1.1	172000								N	N	N
31	28	F	unemployed	EKH	Y	N	N	Y	N	N	N	N	N	N	N	N	N	N	N	N	N	N	N	N	N	11.7	6700	51	47	0.7	0	0.7	75	75	176	3.5	23	0.6	154000								N	N	N
38	29	F	student	EKH	Y	N	N	Y	N	N	Y	N	N	N	N	N	N	Y	N	N	N	Y	N	N	N	10.7	7600	57	42	0.7	0.5	0.2	72	70	65	3.5	32	0.9	145000								N	Y	N
41	30	M	farmer	JH	Y	N	N	Y	N	N	N	N	N	N	N	N	N	N	N	N	N	Y	N	N	N	12.8	7800	48	51	0.7	0.5	0.2	71	67	134	3.6	16	0.7	95000								N	N	N
45	30	F	unemployed	EKH	Y	N	N	Y	Y	N	Y	Y	Y	N	N	N	N	Y	N	N	Y	Y	Y	Y	N	12	9300	77	23	0.7	0.5	0.2	67	65	156	2.4	29	0.9	920000	nil							Y	N	N
49	33	M	Labourer	JH	Y	N	N	Y	Y	N	N	N	N	N	N	N	N	N	N	N	N	N	N	N	N	13.3	8200	56	44	0.7	0.4	0.3	67	60	156	2.3	25	1.1	125000								N	N	N
59	37	F	housewife	JH	Y	N	N	Y	N	N	N	Y	N	N	N	N	Y	N	Y	N	N	N	N	N	N	12.5	8200	74	23	0.7	0.5	0.2	66	65	234	3	35	0.8	156000								N	N	N
61	38	F	housewife	WKH	Y	N	N	Y	N	N	N	N	N	N	N	N	N	N	N	N	N	N	N	N	N	11	10400	80	18	0.7	0.4	0.3	65	56	112	3	37	1.2	98000								N	N	N
64	42	F	housewife	EKH	Y	N	N	N	N	N	N	Y	N	Y	N	N	Y	N	Y	N	N	N	Y	N	N	9.9	37000	89	11	0.7	0.4	0.3	65	50	299	3.5	92	1.6	215000								Y	Y	N
66	45	F	housewife	EKH	Y	N	N	N	Y	N	Y	Y	Y	N	N	N	N	Y	N	N	Y	Y	Y	Y	N	15.9	6000	65	28	0.7	0.5	0.2	64	65	235	3.4	22	0.7	96000	nil							Y	N	N
75	50	F	housewife	EKH	Y	N	N	Y	N	N	N	N	N	N	N	N	N	N	Y	N	N	N	N	N	N	14	9500	94	6	0.7	0.5	0.2	62	60	112	3.1	22	0.8	176000								N	N	N
79	53	F	farmer	JH	Y	N	N	N	Y	N	Y	N	N	N	N	N	N	N	N	Y	N	N	N	N	N	12	15100	88	9	0.7	0.5	0.2	60	55	200	3.4	22	0.8	178000	11	8	3	25	143		11	N	N	N
89	70	M	farmer	WKH	N	N	Y	N	N	N	Y	N	N	N	N	N	N	Y	N	N	N	N	N	N	N	11	3500	79	21	0.7	0.3	0.4	60	58	110	3.8	22	0.8	152000								N	N	N
33	28	F	housewife	EKH	Y	N	N	Y	N	N	N	N	Y	N	N	N	N	N	N	N	N	Y	N	N	N	11.2	12300	82	7	0.6	0	0.6	60	50	167	3.4	20	1.1	165000								N	N	N
40	30	F	housewife	EKH	Y	N	N	N	N	N	N	N	N	N	N	N	N	N	N	N	Y	Y	N	N	N	14	6500	68	22	0.6	0	0.6	57	54	167	3.5	26	0.8	156000								N	N	N
42	30	M	business	EKH	N	Y	N	N	N	N	N	Y	Y	N	N	N	Y	N	Y	N	N	Y	N	N	N	12.4	2600	69	31	0.6	0.3	0.3	57	55	112	3.5	14	1.2	90000								N	N	N
47	31	M	business	WKH	Y	N	N	Y	N	N	N	N	Y	N	N	N	N	N	N	N	Y	N	N	N	N	11.3	4600	67	33	0.6	0.3	0.3	56	44	167	3.2	25	1	132000								N	N	N
62	40	F	farmer	WKH	Y	N	N	N	N	N	N	N	N	N	N	N	N	N	N	N	N	N	N	N	N	12.2	11400	69	31	0.6	0	0.6	56	50	143	3	33	0.9	165000								N	N	N
72	48	M	other	WKH	Y	N	N	Y	Y	N	N	N	N	N	N	N	N	N	N	N	N	N	N	N	N	11.6	8000	60	35	0.6	0.4	0.2	55	45	132	3.5	21	0.9	97000								N	N	N
74	50	M	Labourer	EKH	Y	N	N	N	N	N	N	N	Y	N	N	N	N	N	N	N	N	N	N	N	N	13.9	6300	90	10	0.6	0.4	0.2	55	54	123	3.1	23	0.6	155000								N	N	N
78	52	M	farmer	EKH	Y	N	N	N	Y	N	N	N	Y	Y	N	N	Y	N	Y	Y	N	N	N	N	N	11.6	5000	21	71	0.6	0	0.6	55	51	220	3.2	16	0.9	154500								N	N	N
87	61	F	farmer	WKH	Y	N	N	N	N	N	Y	N	N	N	N	N	N	N	Y	N	N	N	N	N	N	13.3	56000	70	28	0.6	0	0.6	54	45	220	3.3	33	0.9	156000								N	N	N
29	28	M	farmer	EKH	Y	N	N	Y	N	N	N	Y	N	N	N	N	N	N	N	N	Y	N	N	Y	N	8.8	4600	79	21	0.5	0	0.5	54	45	143	3.4	40	0.8	214500	nil							N	N	N
30	28	F	unemployed	EKH	Y	N	N	Y	Y	N	N	Y	Y	N	N	N	N	N	N	N	Y	N	N	N	N	10.2	6500	55	45	0.5	0	0.5	50	38	167	3.2	74	1.2	215000								N	N	N
39	29	M	unemployed	EKH	Y	N	N	Y	N	N	Y	N	N	N	N	N	N	N	N	N	Y	Y	N	N	N	14.5	5900	70	30	0.5	0	0.5	49	62	143	3.6	23	0.6	155000								N	N	Y
43	30	M	unemployed	JH	Y	N	N	N	N	N	Y	N	N	N	N	N	Y	Y	Y	N	N	Y	N	N	N	11	4200	58	40	0.5	0	0.5	45	40	110	3.8	31	0.8	89000								N	N	N
58	36	F	housewife	EKH	Y	N	N	Y	N	N	Y	N	N	N	N	N	N	N	N	N	Y	N	N	N	N	13.4	7000	54	36	0.5	0	0.5	45	43	213	3	33	0.9	164000								N	N	N
86	61	M	retired	EKH	Y	N	N	N	N	N	N	N	N	N	N	N	N	N	Y	N	N	Y	N	N	N	13.4	10400	85	14	0.5	0	0.5	44	30	167	3.2	27	0.9	145000								N	N	N
[truncated: 6 more columns]

## Sheet: code
M:male
F:female
EKH:East Khasi Hills
Jaintia Hills
WKH:West Khasi Hills
Ribhoi:Ribhoi
Y:yes
N:no
